# Supplementary material for: Correction: SIRT2 Ablation Has No Effect on Tubulin Acetylation in Brain, Cholesterol Biosynthesis or the Progression of Huntington’s Disease Phenotypes In Vivo
Source: PLoS One. 2021 Mar 25;16(3):e0248926. doi: 10.1371/journal.pone.0248926 (PMC7993610; doi:10.1371/journal.pone.0248926)
Supplement: S1 File — (ZIP) [file pone.0248926.s001.zip]

Archive with 27 entries (27 files):
- S1/Fig 1. Sirt2 mutation rna and protein_with lines.ai
- S1/Fig1_C_H95_SIRT2.jpg
- S1/Fig1_C_S8447_SIRT2.jpg
- S1/Fig1_C_Tubulin_H95(left)_S8447(right).jpg
- S1/Fig1_D_H95_SIRT2.jpg
- S1/Fig1_E_Actin_H3.jpg
- S1/Fig1_E_SIRT2.jpg
- S1/Fig2_A_HDAC6_Cerebellum_AcTub.jpg
- S1/Fig2_A_HDAC6_Cerebellum_Tub.jpg
- S1/Fig2_A_HDAC6_Cortex_AcTub.jpg
- S1/Fig2_A_HDAC6_Cortex_Tub.jpg
- S1/Fig2_A_HDAC6_Striatum_AcTub.jpg
- S1/Fig2_A_HDAC6_Striatum_Tub.jpg
- S1/Fig2_A_SIRT2_Cerebellum_AcTub.jpg
- S1/Fig2_A_SIRT2_Cerebellum_Tub.jpg
- S1/Fig2_A_SIRT2_Cortex_AcTub_Tub.jpg
- S1/Fig2_A_SIRT2_Striatum_AcTub_Tub.jpg
- S1/Fig2_C_Cortex_AcH4K16_H4.jpg
- S1/Fig2_C_Cortex_AcH4K16_H4_phonePic.jpg
- S1/Fig2_C_Liver_H4.jpg
- S1/Fig2_C_Liver_H4K16Ac.jpg
- S1/Fig2_H_SREBP2.jpg
- S1/FigS2_C_SIRT1_1.jpg
- S1/FigS2_C_SIRT2_2.jpg
- S1/FigS2_C_Tubulin.jpg
- S1/FigS3_A_Coomasie.jpg
- S1/FigS3_A_SIRT2.jpg
