# Supplementary material for: Correction: SIRT2 Ablation Has No Effect on Tubulin Acetylation in Brain, Cholesterol Biosynthesis or the Progression of Huntington’s Disease Phenotypes In Vivo
Source: PLoS One. 2021 Mar 25;16(3):e0248926. doi: 10.1371/journal.pone.0248926 (PMC7993610; doi:10.1371/journal.pone.0248926)
Supplement: S2 File — (ZIP) [file pone.0248926.s002.zip]

Archive with 5 entries (4 files):
- S2/S2/
- S2/S2/1 Ctx Hippo BS 15 s - tubulin.jpg
- S2/S2/2 Ctx Hippo BS 1 min - soluble ctx and hippo.jpg
- S2/S2/3 Ctx Hippo BS 5 min.jpg
- S2/S2/4 Ctx Hippo BS 15 min.jpg
