# Supplementary material for: Correction: SIRT2 Ablation Has No Effect on Tubulin Acetylation in Brain, Cholesterol Biosynthesis or the Progression of Huntington’s Disease Phenotypes In Vivo
Source: PLoS One. 2021 Mar 25;16(3):e0248926. doi: 10.1371/journal.pone.0248926 (PMC7993610; doi:10.1371/journal.pone.0248926)
Supplement: S3 File — (ZIP) [file pone.0248926.s003.zip]

Archive with 15 entries (13 files):
- S3/S3/
- S3/S3/1_Cortex 9 wks aggregates.jpg
- S3/S3/1_Cortex 9 wks HTT soluble.jpg
- S3/S3/1_Cortex 9 wks tubulin.jpg
- S3/S3/3_Brain stem 9 wks HTT aggregates match soluble.jpg
- S3/S3/3_Brain stem 9 wks HTT soluble.jpg
- S3/S3/3_Brain stem 9 wks tubulin soluble.jpg
- S3/S3/4_Hippocampus 9 wks HTT aggreagates.jpg
- S3/S3/4_Hippocampus 9 wks HTT soluble.jpg
- S3/S3/4_Hippocampus 9 wks tubulin.jpg
- S3/S3/Fig 5 C-D Whole Film Images/
- S3/S3/Fig 5 C-D Whole Film Images/9 weeks HTT 1 min_Correct Labels.png
- S3/S3/Fig 5 C-D Whole Film Images/9 weeks HTT 15 min.jpg
- S3/S3/Fig 5 C-D Whole Film Images/9 weeks HTT 5 min.jpg
- S3/S3/Fig 5 C-D Whole Film Images/9 weeks tub 30 sec.jpg
