# Supplementary material for: Correction: SIRT2 Ablation Has No Effect on Tubulin Acetylation in Brain, Cholesterol Biosynthesis or the Progression of Huntington’s Disease Phenotypes In Vivo
Source: PLoS One. 2021 Mar 25;16(3):e0248926. doi: 10.1371/journal.pone.0248926 (PMC7993610; doi:10.1371/journal.pone.0248926)
Supplement: S4 File — (ZIP) [file pone.0248926.s004.zip]

Archive with 10 entries (8 files):
- S4/S4/
- S4/S4/12_Brain stem 15 wks HTT.jpg
- S4/S4/12_Brain stem 15 wks tubulin.jpg
- S4/S4/6_Cortex 15 wks HTT.jpg
- S4/S4/6_Cortex 15 wks tubulin.jpg
- S4/S4/9_Hippocampus 15 wks HTT.jpg
- S4/S4/9_Hippocampus 15 wks tubulin.jpg
- S4/S4/Fig 5 E-F Whole Film Images/
- S4/S4/Fig 5 E-F Whole Film Images/15 weeks 20 min.jpg
- S4/S4/Fig 5 E-F Whole Film Images/15 weks 1 min.jpg
